# Supplementary material for: Cross‐sectional relation of long‐term glucocorticoids in hair with anthropometric measurements and their possible determinants: A systematic review and meta‐analysis
Source: Obes Rev. 2021 Nov 22;23(3):e13376. doi: 10.1111/obr.13376 (PMC9285618; doi:10.1111/obr.13376)
Supplement: Supplementary file 1 — Appendix S1. Search strategy. Table S1. Qualitative synthesis. Figure S1. Forest plot for the meta‐analysis of correlation coefficients between HairF and BMI. Figure S2. Forest plot for the meta‐analysis of correlation coefficients between HairF and BMI SDS. Figure S3. Forest plot for the meta‐analysis of correlation coefficients between HairF and WC. Figure S4. Forest plot for the meta‐analysis of correlation coefficients between HairF and WHR. Figure S5. Forest plot for the meta‐analysis of correlation coefficients between HairE and BMI. Figure S6. Forest plot for the meta‐analysis of correlation coefficients between HairE and WC. Figure S7. Bubble plot for the meta‐regression on proportion of males in the meta‐analysis of correlation coefficients between HairF and WC. Figure S8. Bubble plot for the meta‐regression on proportion of males in the meta‐analysis of correlations between HairF and WHR. Figure S9. Bubble plot for the meta‐regression on proportion of individuals with obesity in the meta‐analysis of correlations between HairF and BMI. Figure S10. Funnel plot for the meta‐analysis of correlation coefficients between HairF and BMI. Figure S11. Funnel plot for the meta‐analysis of correlation coefficients between HairF and BMI SDS. Figure S12. Funnel plot for the meta‐analysis of correlation coefficients between HairF and WC. Figure S13. Funnel plot for the meta‐analysis of correlation coefficients between HairF and WHR. Figure S14. Funnel plot for the meta‐analysis of correlation coefficients between HairE and BMI. Figure S15. Funnel plot for the meta‐analysis of correlation coefficients between HairE and WC. [file OBR-23-0-s001.zip]

Archive with 12 entries (12 files):
- obr13376-sup-0001-supporting information.pdf
- obr13376-sup-0002-Figure S5.tiff
- obr13376-sup-0003-Figure S6.tiff
- obr13376-sup-0004-Figure S7.png
- obr13376-sup-0005-Figure S8.png
- obr13376-sup-0006-Figure S9.png
- obr13376-sup-0007-Figure S10.tiff
- obr13376-sup-0008-Figure S11.tiff
- obr13376-sup-0009-Figure S12.tiff
- obr13376-sup-0010-Figure S13.tiff
- obr13376-sup-0011-Figure S14.tiff
- obr13376-sup-0012-Figure S15.tiff
